# Supplementary material for: Mapping nocturnal arousal across sleep and pain disorders
Source: Sci Rep. 2026 Mar 5;16:8668. doi: 10.1038/s41598-026-42639-0 (PMC12979684; doi:10.1038/s41598-026-42639-0)
Supplement: Supplementary file 1 — Supplementary Material 1 [file 41598_2026_42639_MOESM1_ESM.csv]

Group	Channel	Stage	Subtype	API_mean
Control	C3	N1	A1	0.001
Control	C3	N1	A2	0.007
Control	C3	N1	A3	0.028
Control	C3	N2	A1	0.028
Control	C3	N2	A2	0.129
Control	C3	N2	A3	0.052
Control	C3	N3	A1	0.117
Control	C3	N3	A2	0.03
Control	C3	N3	A3	0.003
Control	C4	N1	A1	0.001
Control	C4	N1	A2	0.007
Control	C4	N1	A3	0.027
Control	C4	N2	A1	0.027
Control	C4	N2	A2	0.126
Control	C4	N2	A3	0.055
Control	C4	N3	A1	0.12
Control	C4	N3	A2	0.028
Control	C4	N3	A3	0.003
iRBD	C3	N1	A1	0.003
iRBD	C3	N1	A2	0.008
iRBD	C3	N1	A3	0.027
iRBD	C3	N2	A1	0.014
iRBD	C3	N2	A2	0.055
iRBD	C3	N2	A3	0.061
iRBD	C3	N3	A1	0.051
iRBD	C3	N3	A2	0.031
iRBD	C3	N3	A3	0.008
iRBD	C4	N1	A1	0.003
iRBD	C4	N1	A2	0.007
iRBD	C4	N1	A3	0.026
iRBD	C4	N2	A1	0.013
iRBD	C4	N2	A2	0.053
iRBD	C4	N2	A3	0.06
iRBD	C4	N3	A1	0.049
iRBD	C4	N3	A2	0.031
iRBD	C4	N3	A3	0.008
NT1	C3	N1	A1	0.002
NT1	C3	N1	A2	0.005
NT1	C3	N1	A3	0.012
NT1	C3	N2	A1	0.013
NT1	C3	N2	A2	0.053
NT1	C3	N2	A3	0.038
NT1	C3	N3	A1	0.087
NT1	C3	N3	A2	0.03
NT1	C3	N3	A3	0.006
NT1	C4	N1	A1	0.003
NT1	C4	N1	A2	0.006
NT1	C4	N1	A3	0.014
NT1	C4	N2	A1	0.012
NT1	C4	N2	A2	0.06
NT1	C4	N2	A3	0.036
NT1	C4	N3	A1	0.087
NT1	C4	N3	A2	0.033
NT1	C4	N3	A3	0.006
NREM parasomnia	C3	N1	A1	0.005
NREM parasomnia	C3	N1	A2	0.013
NREM parasomnia	C3	N1	A3	0.027
NREM parasomnia	C3	N2	A1	0.027
NREM parasomnia	C3	N2	A2	0.106
NREM parasomnia	C3	N2	A3	0.051
NREM parasomnia	C3	N3	A1	0.087
NREM parasomnia	C3	N3	A2	0.038
NREM parasomnia	C3	N3	A3	0.005
NREM parasomnia	C4	N1	A1	0.003
NREM parasomnia	C4	N1	A2	0.012
NREM parasomnia	C4	N1	A3	0.029
NREM parasomnia	C4	N2	A1	0.024
NREM parasomnia	C4	N2	A2	0.099
NREM parasomnia	C4	N2	A3	0.059
NREM parasomnia	C4	N3	A1	0.073
NREM parasomnia	C4	N3	A2	0.032
NREM parasomnia	C4	N3	A3	0.012
Fibromyalgia	C3	N1	A1	0.002
Fibromyalgia	C3	N1	A2	0.007
Fibromyalgia	C3	N1	A3	0.012
Fibromyalgia	C3	N2	A1	0.011
Fibromyalgia	C3	N2	A2	0.05
Fibromyalgia	C3	N2	A3	0.034
Fibromyalgia	C3	N3	A1	0.067
Fibromyalgia	C3	N3	A2	0.025
Fibromyalgia	C3	N3	A3	0.007
Fibromyalgia	C4	N1	A1	0.001
Fibromyalgia	C4	N1	A2	0.008
Fibromyalgia	C4	N1	A3	0.012
Fibromyalgia	C4	N2	A1	0.011
Fibromyalgia	C4	N2	A2	0.05
Fibromyalgia	C4	N2	A3	0.035
Fibromyalgia	C4	N3	A1	0.066
Fibromyalgia	C4	N3	A2	0.03
Fibromyalgia	C4	N3	A3	0.007
